# Supplementary material for: Compound Evolutionary History of the Rhesus Macaque Mhc Class I B Region Revealed by Microsatellite Analysis and Localization of Retroviral Sequences
Source: PLoS One. 2009 Jan 27;4(1):e4287. doi: 10.1371/journal.pone.0004287 (PMC2625394; doi:10.1371/journal.pone.0004287)
Supplement: Table S1 — Allocation of Mamu-B loci, MIB, and HERVs on the physical map of the rhesus macaque (0.03 MB XLS) [file pone.0004287.s001.xls]

## Sheet: Sheet1
Supplementary Table S1: Allocation of Mamu-B loci, MIB, and HERVs on the physical map of the rhesus macaque according to Daza-Vamenta and coworkers (2004)
BAC 1	Accession nr	BAC 2	Accession nr	Mamu-B	Mamu-B (ex 1-7)1	Mamu-B (ex 1-7)1	MIB	MIB1 localization 1	MIB1 localization 2	HERV	HERV localization 1	HERV localization 2	HERV length	MIB - HERV	Mamu-B - MIB	Mamu-B - HERV
244P03	AC148695			MamuB01	168941-171618		MIB-7	147161-147431		HERV16+3LTR16D	141114-145245(s)		4131	1916	21510	23696
244P03	AC148695									5'LTR16D_HERV16+3'LTR16D	103685-104075_113526-114944		1418			14150
244P03	AC148695			Mamu75a3	101898-102864 (ex1-part ex3)					ERV3-16A3+5'+3'LTR16B2	81317-87748		6431			13933
274L13	AC148699			MamuB02=B*4901	160893-163580		MIB-6	138520-138794		HERV16+5'+3LTR16D	131338-136605 (s)		5267	1915	22099	24288
274L13	AC148699			MamuB03=I	93476-96157		MIB-5	68289-68509		HERV16+5'+3'LTR16D	60839-66117 (s)		5278	2172	24967	27359
274L13	AC148699	429H11	AC148712	MamuB04	24726-27383	121585-124200
		429H11	AC148712	MamuB05=B*3001		87422-90110	MIB-4		63279-63562	HERV16+5'+3LTR16D		55897-61113 (s)	5216	2166	23860	26309
192G09	AC148686	429H11	AC148712	MamuB06=B*5701	173863-176555	11116-13805	MIB-3	154395-154670		HERV16+5'LTR16D	150738-153100 (s)		2362	1295	21318	23763
192G09	AC148686			MamuB07=B*5302	110603-113288		MIB-2	91660-91970		HERV16+5'+3LTR16D	84558-89584 (s)		5026	2076	18633	21019
192G09	AC148686	23M02	AC148665	MamuB08=B*1201	47096-49779		MIB-1	27073-27316		HERV16+5'+3LTR16D	19915-25142 (s)	176583 (s)	5227	1931	19780	21954
23M02	AC148665			MamuB09=B*3801	127864-130373
23M02	AC148665			MamuB10	108874-111562
23M02	AC148665			MamuB11	63431-66109					HERV16+5'LTR16D	47130-50691 (s)		3561			12740
23M02	AC148665	297I07	AC148701	MamuB12	19182-22852	125119-128780
145B12	AC148681	297I07	AC148701	MamuB13=B*8202	167157-169845	96992-99680
145B12	AC148681	297I07	AC148701	MamuB14	148148-150834	77983-80670
145B12	AC148681	297I07	AC148701	MamuB15	103282-105959	33117-35793				HERV16+5'LTR16D	86981-90545 (s)		3564			12737
145B12	AC148681			MamuB16	58989-62665
145B12	AC148681			MamuB17	38014-40679
145B12	AC148681	24N14	AC148666	MamuB18=B*4615	10122-12807	168758-171442
		24N14	AC148666	MamuB19		121839-124489				HERV16+5'+3'LTR16D+Alu		22115-28314 (s)	6199			93525
326H24	AC148702			MamuB02=B*7202	83463-86143		MIB-12	62401-62655		HERV16+3'LTR16D	55671-60485 (s)			2170	20808	22978
326H24	AC148702	457F04	AC148713	MamuB03	15669-18357	140189-142876	MIB-11		108681-108843	HERV16+3LTR16D		102677-106811 (s)		1916	31188	33378
125A15	AC148678	457F04	AC148713	MamuB04=I	121897-123142	55508-58194	MIB-10		32539-32797	HERV16+5'+3LTR16D		25127-30363 (s)		2176	22711	25145
125A15	AC148678	487N12	AC148715	MamuB05= B*5702	44965-47654		MIB-9	25503-25776	137479-137637	HERV16+5'+3LTR16D	18101-23328 (s)	130124-135357 (s)		2175	19189	21637
487N12	AC148715			MamuB06=B*3002	82366-85040		MIB-8	57233-57498		HERV16+5'+3LTR16D	49897-55510 (s)			1723	27542	26856
487N12	AC148715			MamuB07	6237-8926
188J04	AC148685			MamuB17	145682-148215
188J04	AC148685			MamuB18=B*6001	116228-118762
188J04	AC148685			MamuB19	62784-65422					HERV16+5'+3'LTR+Alu	50366-54649 (s)					8135
	DQ249177			HLA-B*1501	35643-38977		MIBhu	11220-11494		HERV16+3'LTR16D	5941-9705 (s)			1515	24149	25938
1 distances are measures on complemtary and reversed BACs; MIB = MLT2C2
blue = haplotype 1
red = haplotype 2
